# Supplementary material for: Sucrose Synthase and Fructokinase Are Required for Proper Meristematic and Vascular Development
Source: Plants (Basel). 2022 Apr 11;11(8):1035. doi: 10.3390/plants11081035 (PMC9025968; doi:10.3390/plants11081035)
Supplement: Supplementary file 1 [file plants-11-01035-s001.zip]

Archive with 1 entries (1 files):
- plants-1651833-supplementary.pdf
